# Supplementary material for: Peripheral Inflammation Featuring Eosinophilia or Neutrophilia Is Associated with the Survival and Infiltration of Eosinophils within the Tumor among Various Histological Subgroups of Patients with NSCLC
Source: Int J Mol Sci. 2024 Sep 3;25(17):9552. doi: 10.3390/ijms25179552 (PMC11395097; doi:10.3390/ijms25179552)
Supplement: Supplementary file 1 [file ijms-25-09552-s001.zip]

Archive with 1 entries (1 files):
- ijms-3077847-supplementary.pdf
